# Supplementary material for: Accidental Impurities in Epitaxial Pb(Zr0.2Ti0.8)O3 Thin Films Grown by Pulsed Laser Deposition and Their Impact on the Macroscopic Electric Properties
Source: Nanomaterials (Basel). 2021 Apr 29;11(5):1177. doi: 10.3390/nano11051177 (PMC8146871; doi:10.3390/nano11051177)
Supplement: Supplementary file 1 [file nanomaterials-11-01177-s001.zip]

Archive with 1 entries (1 files):
- nanomaterials-1194211-supplementary.pdf
